# Supplementary material for: Schistosomiasis in the Philippines: A Comprehensive Review of Epidemiology and Current Control
Source: Trop Med Infect Dis. 2025 Jan 21;10(2):29. doi: 10.3390/tropicalmed10020029 (PMC11860700; doi:10.3390/tropicalmed10020029)
Supplement: Supplementary file 1 [file tropicalmed-10-00029-s001.zip]

Archive with 1 entries (1 files):
- tropicalmed-3309208-supplementary.pdf
